# Supplementary material for: Dam-dependent epigenetic memory regulates prophage reintegration in Salmonella
Source: Nucleic Acids Res. 2025 Sep 23;53(18):gkaf951. doi: 10.1093/nar/gkaf951 (PMC12455584; doi:10.1093/nar/gkaf951)
Supplement: gkaf951_Supplemental_Files [file gkaf951_supplemental_files.zip]

Archive with 2 entries (2 files):
- Figures S1-S12.pdf
- Table S.xlsx
