# Supplementary material for: Dam-dependent epigenetic memory regulates prophage reintegration in Salmonella
Source: Nucleic Acids Res. 2025 Sep 23;53(18):gkaf951. doi: 10.1093/nar/gkaf951 (PMC12455584; doi:10.1093/nar/gkaf951)
Supplement: gkaf951_Supplemental_Files [file gkaf951_supplemental_files.zip › Table S.xlsx]

## Sheet: Supplementary tabe 1
Table S1. Detected methylated motifs (IPD ratio > 1.5) of 14028s WT genome, based on SMRT-seq during the infection stages 1, 3, and 5.
Bacteria	Stage	Modified base	Modification type	Motif string	nDetected	Mean lPD Ratio	Mean Coverage
S. Typhimurium 14028s	①	C (nDetected: 30,067)	unidentified	C	29983	1.79	81.79
			4mC	VCRGTGATC	84	3.91	70.94
		A (nDetected: 451,240)	6mA	A	11158	4.26	81.79
				GATC	38371	4.78	62.38
				CAGAG	4994	4.84	61.62
				GATCAG	2559	5.22	63.01
				CRTAYNNNNNNCTC	193	4.12	62.73
				GAGNNNNNNRTAYG	191	4.41	61.94
			unidentified	A	393774	1.8	81.79
	③	C (nDetected: 30,866)	unidentified	C	30866	1.8	53.51
			4mC	VCRGTGATC	0	-	-
		A (nDetected: 433,102)	6mA	A	10472	4.37	53.51
				GATC	38391	4.89	47.48
				CAGAG	4846	4.9	47.81
				GATCAG	2496	5.3	48.15
				CRTAYNNNNNNCTC	180	4.14	48.45
				GAGNNNNNNRTAYG	196	4.48	47.83
			unidentified	A	376521	1.82	53.51
	⑤	C (nDetected: 32,237)	unidentified	C	32237	1.81	45.81
			4mC	VCRGTGATC	0	-	-
		A (nDetected: 427,107)	6mA	A	8263	4.41	45.81
				GATC	38394	4.98	42.3
				CAGAG	5837	4.95	43.19
				GATCAG	2930	5.32	43.44
				CRTAYNNNNNNCTC	355	4.22	43.19
				GAGNNNNNNRTAYG	355	4.58	43.02
			unidentified	A	370973	1.85	45.81

## Sheet: Supplementary table 2
Table S2. Differentially 6mA-methylated GATC motifs of 14028s WT genome classified according to the methylation status during the stages 1, 3, and 5, based on SMRT-seq.
Class	5'-GATC-3' methylation			Motif count	Intragenic count	Intergenic count
	①	③	⑤
I	O	X	X	0	0	0
II	X	O	X	5	1	4
III	X	X	O	3	1	2
IV	O	O	X	1	0	1
V	O	X	O	3	1	2
VI	X	O	O	27	6	21
Class I-VI total				39	9	30

## Sheet: Supplementary table 3
Table S3. Bacterial strains and plasmids
Bacterial strains	Description	Reference
Salmonella enterica subsp. enterica serovar Typhimurium str. 14028S	Wild type (WT) of S. enterica serovar Typhimurium	ATCC
∆dam	dam knockout mutant	This study
damdown	CRISPRi-mediated dam gene silencing strain	This study
GTTC	WT, A-T point mutaion at the GATC site upstream of intA	This study
∆intANT	N-terminally knockout of intA mutant (1-165 aa)	This study
∆intACT	C-terminally knockout of intA mutant (171-407 aa)	This study
intACT_FLAG	WT strain harboring chromosomal C-terminally FLAG-tagged intA	This study
∆ihfA	ihfA knockout mutant	This study
∆ihfB	ihfB knockout mutant	This study
∆ihfAB	ihfA and ihfB double-knockout mutant	This study
∆ihfAB∆dam	ihfA, ihfB, and dam triple-knockout mutant	This study
GTTC/∆ihfAB	∆ihfAB, A-T point mutaion at the GATC site upstream of intA	This study
E. coli S17-1λ/pir	Cloning host	Laboratory stoock
E. coli DH5ɑ	Cloning host	Laboratory stoock
E. coli BL21(DE3)	Cloning host	Laboratory stoock
IntAOE	BL21(DE3) overexpressing IntA	This study
scIHFOE	BL21(DE3) overexpressing scIHF	This study
Plasmids	Description	Reference
pYDE009	attTn7-mediated integration vector harboring anhyrotetracycline-inducible dCas9 with gentimicin resistance marker	[32]
pTNS3	Helper plasmid for four-parental mating	[32]
pRK2013	Helper plasmid for four-parental mating	[32]
pBAD33	Salmonella low-copy vector with chloramphenicol resistance marker	ATCC
pSGAb	E. coli/Salmonella expressing gRNA scaffold sequence	[33]
pSGAb::damsp	dam-spacer cloned in pSGAb	This study
pSuiAb	E. coli high-copy vector	This study
pSuiAb::attP	ST64B attP site cloned in pSuiAb	This study
pET-28b(+)	E. coli expression vector with IPTG-inducible promoter with lacI and 6XHis	Novagen
pET-28b(+)::intA	IntA-6XHis cloned in pET-28b(+)	This study
pET-28b(+)::scIHF	scIHF-6XHis cloned in pET-28b(+)	This study
pKD3	Plasmid source for chloramphenicol resistance marker	[30]
pKIKO-msfGFP	Plasmid source for msfGFP with kanamycin resistance marker	Kim et al., in press
pCP20	Thermosensitive vector containing FLP recombinase	[30]
pSUB11	Plasmid source for FLAG with kanamycin resistance marker	[30]
pKD46	Thermosensitive vector containing exo, beta and gamma that allows excision of DNA fragments flanked by FRT sequence	[30]

## Sheet: Supplementary table 4
Table S4. Primers used in this study
Knockout primers		Reference
dam_KO_F	CTTTCTCCACAGCCGGAGAAGGTGTAATTAGTTAGTCAGCGTGTAGGCTGGAGCTGCTTC	This study
dam_KO_R	GGGGCAATCAAATACTGTTTCATCCGCTTCTCCTTGAGAACATATGAATATCCTCCTTAG	This study
dam_con_R	GGTGGACATCAATAGGCGCG	This study
intANT_KO_F	CGCTCAAATATCCCTTCTCATGGACACACTATAGAGGTGAGGTGTAGGCTGGAGCTGCTTC	This study
intANT_KO_R	TCCCCTGGAAATTGCATAGGCCAGCATGCGTTTAAGCACGTTCATATGAATATCCTCCTTAG	This study
intACT_KO_F	TTACTGACGTGAAACGTGCTTAAACGCGTGTAGGCTGGAGCTGCTTC	This study
intACT_KO_R	CAGCCCAAGACTGAAGCATCTCCCGGCCATATGAATATCCTCCTTAG	This study
intA_con_R	GCCTAACGCTAAAGAGTGATG	This study
ihfA_KO_F	GGCATTAAAAGAGCGATTCCAGGCATCATTGAGGGATTGAACCGTGTAGGCTGGAGCTGCTTC	This study
ihfA_KO_R	TGCCGCAATACACCCTGATGGATGTTATGCCTGGATCTGACATATGAATATCCTCCTTAG	This study
ihfA_con_R	CGGGCAAAAGTCAGCATGTT	This study
ihfB_KO_F	ACGGCTGCAGCCAATTTGCCTTTAAGGAACCGGAGGAATCGTGTAGGCTGGAGCTGCTTC	This study
ihfB_KO_R	GCACCCTGACGGTGCTTTTTTCGGGTTCAAGTTTTGCGTTAAAACCATATGAATATCCTCCTTAG	This study
ihfB_con_R	CGAATAGCGTTTGCGCCTGA	This study
Chromosomal replacement/tagging		Reference
dam_GFP_F	GACGAACTGCTGGCTCTGTACCAACCAGGAGTCGCAACGCCTGCAAGAAAATCCGGCGGTGGTGGTTCA	This study
dam_GFP_R	ACAGAATTGAGGGGGCAATCAAATACTGTTTCATCCGCTTCTCCTTGAGAATCGTAGGCTGGAGCTGCTTC	This study
PsipA_GFP_F	GACCGTTTTTCCATAATGATGTTGATAAGGAATTCTAATGTCCGGCGGTGGTGGTTCA	This study
PsipA_GFP_R	CAACGCTGTGTCCCTTAATTCCATGCGGGTTGAGGCTGGATCGTAGGCTGGAGCTGCTTC	This study
PsipA_con_F	CATCGCCATACCGACATATG	This study
PssaC_GFP_F	CGCAATCACCATAAACTTTATTCGGGTGGGGTATAAAATGTCCGGCGGTGGTGGTTCA	This study
PssaC_GFP_F	AACGTGACCTAAAAAACGTATTTTCCAGGAACTCTTTGGATCGTAGGCTGGAGCTGCTTC	This study
PssaC_con_F	CGGATGGGGGATGGTTAAAC	This study
intA_FLAG_F	GGAAGGAAGGTTATCATTGGACAATTCGGGAAGTCTTACAATGTAACCGTAGACTACAAAGACCATGACGG	This study
intA_FLAG_R	TAGATAGTATATTCTAATCAGAAACTATTATTGTTATATTTTCCATATTATTCCTCCTTAGTTCCTATTCC	This study
CRISPR interference		Reference
spacer_dam_F	TAGTACCGATCCGGCACCCACAAA	This study
spacer_dam_R	TTTGTGGGTGCCGGATCGGTCAAA	This study
glmS_con_F	CAATGCGCCGACCAGTTGCA	This study
dCas9_con_R	ACGCCGTGGGTCGATGTTTG	This study
Point mutation		Reference
pm_intA_F	GCGGGTTCATCCGCGATTTTTGTGTCCTGAATTGTCCCCATCTTTAAATCCGTGTAGGCTGGAGCTGCTTC	This study
pm_intA_R	GTGTTCATTTGATGTAATTTTTAGTTCAAAAAGTAAACAATGGTACACGAGCATATGAATATCCTCCTTAG	This study
In vitro fluoresence assay		Reference
attP_F(EcoRI)	GGAATTCCACACGGGCTGTACTGGATTC	This study
attP_R(XbaI)	GCTCTAGAGCTTGACTGCACTTTCCACG	This study
(AgeI)attR_attB_F	GACCGGTCTCGAAAACCGGA	This study
attR_attB_R(EcoRI)	CCGCTCGAGCGGATTCTAAGTGTGAGACTGATCGCT	This study
Cy3_attR_attB_R	Cy3-CCGCTCGAGCGGATTCTAAGTGTGAGACTGATCGCT	This study
attL_attB_F(KpnI)	GGGGTACCCCTCGTCACTTGAACAAAATTACCCG	This study
(AgeI)attL_attB_R	CGGACCGGTCCGTTCAGCC	This study
intA_OE_F	CATGCCATGGCACTTTCAGATACCAAATTACG	This study
intA_OE_R	CCGCTCGAGCGG TACGGTTACATTGTAAGACTTCCC	This study
EMSA		Reference
scihfA_F	CATGCCATGGCGCTTACAAAAGCTGAAA	This study
scihfA_R	CAATTCTGACTTGGTACCGCCGCTACCCCCCTCTTCTTTGGGCGAAGCG	This study
scihfB_F	TCGCCCAAAGAAGAGGGGGGTAGCGGCGGTACCAAGTCAGAATTGATTGAAAGACTTG	This study
scihfB_R	CCGCTCGAGCGGACCGTAAATATTGGCGCGA	This study
EMSA_F	CCCTCGTGTACCATT	This study
EMSA_R(+)	GAGCGTTTTTTATACCGTTTTTTGTG	This study
EMSA_R(-)	GAGCGTTTTTTATACCGAAAAAGTG	This study
qRT-PCR primers		Reference
dam_F	AAATCGCGCTTTTTTGAAGTG	This study
dam_R	ACTCGCCTTTTGGCAAATGT	This study
SAL_16srRNA_F	TGTTGTGGTTAATAACCGCA	This study
SAL_16srRNA_R	GACTACCAGGGTGTCTAATCC	This study
yhdJ_F	GGGACGAAGCGTCTTTTCTG	This study
yhdJ_R	CATGGTGCCGTGTTTCTTCA	This study
sb27-1D	ACACGGGCTGTACTGGATTC	[44]
sb28-2R	CTTGACTGCACTTTCCACG	[44]
intANT_F	TCCGCTACCGCTTTGACAAC	This study
intANT_R	GAGCCTCGCTTCTGCAAGTG	This study
intACT_F	TCATGACTTCCGGCGTACTG	This study
intACT_R	GCGCCAGGTATTTCTCTATCCA	This study
BL21_16srRNA_F	GTCCACGCCGTAAACGATGT	This study
BL21_16srRNA_R	TTAACCTTGCGGCCGTACTC	This study
ihfA_F	TTCGACCCGGCTCTTTAACT	This study
ihfA_R	CAAGCGGGATGCCAAAGAAC	This study
ihfB_F	GCGATCGCGCAGTTCTTTAC	This study
ihfB_R	AGACTTGCAACCCAGCAATC	This study
sipA_F	AGTGGTCCGACCGTTTTCAC	This study
sipA_R	GGCATGACGTTGCATACTATCC	This study
ssaC_F	CCCAGCTGCCTGACTCGTAT	This study
ssaC_R	CTCACCGCACTGTCTTTTCG	This study
ori_F	CTGGAAGCTGCCGGTTTTTC	This study
ori_R	GGTCAGGTTGTCCGGAATGT	This study
dif_F	GCTGCGCGAATTCTGTTGAT	This study
dif_R	GGGTAAAACCCACTGAGCCA	This study
6mA assay primers		Reference
noGATC_F	GGGACGGATTTTCTCCAGCT	This study
noGATC_R	GGATGAACCCGCACGACTATG	This study
targetGATC_F	GTGTCCTGAATTGTCCCCATCT	This study
targetGATC_R	GTCCATGAGAAGGGATATTTGAGCG	This study
ori_noGATC_F	CATGGTAATTGCCTC	This study
ori_noGATC_R	GCTTTCTCCATCGGCTAAA	This study
ori_targetGATC_F	CGGGTACTTATACAC	This study
ori_targetGATC_R	CCACCAGATTTATCCAC	This study
